# Supplementary material for: Occurrence and Antibiotic Resistance Risk Burden of Vibrio mimicus Isolates from Seafood and Aquatic Environments
Source: Antibiotics (Basel). 2025 Oct 26;14(11):1075. doi: 10.3390/antibiotics14111075 (PMC12649710; doi:10.3390/antibiotics14111075)
Supplement: Supplementary file 1 [file antibiotics-14-01075-s001.zip]

Archive with 10 entries (10 files):
- Figure S1_and_vm_supplementary_Results.pdf
- FigureS2_aminoglycosides.tiff
- FigureS3_Carbapenems_Macrolides-Azalides.tiff
- FigureS4_Cephalosporins_chloramphenicol.tiff
- FigureS5_Fluoroquinolones-Quinolones.tiff
- FigureS6_Penicillins.tiff
- FigureS7.tiff
- FigureS8_Tetracyclines_sxt_4.tiff
- Table_S1a_mimicusdata.csv
- Table_S1b_mv_data_lessthan_three_studies.csv
