# Supplementary material for: Occurrence and Antibiotic Resistance Risk Burden of Vibrio mimicus Isolates from Seafood and Aquatic Environments
Source: Antibiotics (Basel). 2025 Oct 26;14(11):1075. doi: 10.3390/antibiotics14111075 (PMC12649710; doi:10.3390/antibiotics14111075)
Supplement: Supplementary file 1 [file antibiotics-14-01075-s001.zip › Table_S1a_mimicusdata.csv]

SN	Author (Sample, Nation)	Ntest	sample specifics	clsi/eucast	ASTmtd (DD, MD, Etest	Amikacin	AmoxicillinCA	Amoxicillin	Ampicillin	AmpicillinSulbactam	Azithromycin	Cefotaxime	Cefuroxime	Cephalothin	Chloramphenicol	Ciprofloxacin	ColistinSulphate	Doxycycline	Erythromycin	Gentamicin	Imipenem	Kanamycin	Meropenem	Norfloxacin	Nalixidic.acid	Ofloxacin	Penicillin	Streptomycin	Tetracycline	Oxytetracycline	TrimethoprimSulfamethoxazole	Sulfamethoxazole
5	Morshdy et al. 2023 (Seafood, Egypt)	17	Fish and shrimp	C	DD	4	2		0	4		2		4		2			6	4	0		0						2		0	4
7	Thongkao et al. 2022 (Seafood, Thailand)	10	RTE Sushi	C	DD	0	0		0			0	1		1	0				0	0								0		0
10	Halder et al. 2022 (Environmental water, India)	54	env. Water	C	DD	36	26	4	5		4	22	43		26	32		40		5	16	10	16	43	32	43			41		37
13	Morshdy et al. 2022 (Seafood, Egypt)	14	Fish	C	DD				14			2		8					6			6		6	10			10		8		8
17	Elgendy et al. 2022 (Seafood, Egypt)	12	Fish	C	DD			12	12							2				10									2		1
19	Adesiyan et al. 2021 (Environmental water, Nigeria)	14	env. Water	C	DD	1		7	6			0		5	9	0		12	13	3	3		0	0				9	9		2	13
20	Alvarez-Contreras et al. 2021 (Seafood, Mexico)	66	seafood (Oyster,Clam,Mussel,Fish,Shrimp)	C	MD	8			16			2		10	1					8												2
21	Gxalo et al. 2021 (Environmental water, South Africa)	40	env. Water	C	DD				38	29	40		33		40	4	40				2	24	7			24
23	Beshiru et al. 2020 (Seafood, Nigeria)	10	rte shrimps	C	DD		2	7	2	3		2		3	5	3	1	3	3	0	3	2	4			3	8	4	2	3		2
24	Lin et al. 2020 (Seafood, China)	11	Fish	C	MD				10						1																	11
28	Aftabuddin et al. 2013 (Seafood, Bangladesh)	10	Crab	NS	DD				3							0	6		0			3		0	6		8	1	3	7
29	Raissy et al. 2012 (Seafood, Malaysia)	7	seafood (fish, shrimp, lobster and crab)	C	DD	5			7		2					6		7	0	6				3	0		3	2	0			0
30	Banerjee et al. 2012 (Seafood, Malaysia)	12	Shrimp	C	DD				11						1			0	1					0					0		0
32	Raissy et al. 2012 (Seafood, Iran)	6	Seafood (lobster, crab)	C	DD				6		4									5				4	2		5		0		3
33	Helena-Reboucas et al. 2011 (Environmental water, Brazil)	14	env. Water	C	DD				8															0					2	5	1
34	Adeley et al. 2011 (Seafood, Nigeria)	16	Safood (shrimps, crabs and cuttle fish)	C	DD		16	16							16	0				12						0			13		2
40	Chowdhury et al.1989 (Environmental water, Japan)	58	Env. Water	NS	DD				48						0					0		0						10	0		0
41	Chowdhury et al.1986 (Environmental water, Bangladesh)	25	Env		DD				11													23						25	23		23
41	Chowdhury et al.1986 (Clinical, Bangladesh)	19	Clinical		DD				0													0						2	0		0
42	Chowdhury et al.1986 (Seafood, Bangladesh)	8	Prawn		DD				6											0		8						8	5
		423	0	0	0	54	46	46	203	36	50	30	77	30	100	49	47	62	29	53	24	76	27	56	50	70	24	71	102	23	69	40
		20	20	17	20	6	5	5	19	3	4	7	3	5	10	10	3	5	7	12	6	9	5	8	5	4	4	9	16	4	12	7
