# Supplementary material for: Occurrence and Antibiotic Resistance Risk Burden of Vibrio mimicus Isolates from Seafood and Aquatic Environments
Source: Antibiotics (Basel). 2025 Oct 26;14(11):1075. doi: 10.3390/antibiotics14111075 (PMC12649710; doi:10.3390/antibiotics14111075)
Supplement: Supplementary file 1 [file antibiotics-14-01075-s001.zip › Table_S1b_mv_data_lessthan_three_studies.csv]

SN	Author	PY	no. isolates tested	sample	Nation	clsi/eucast	ASTmtd (DD, MD, Etest	Cefoxitin	Ceftazidime	Ceftriaxone	Ceftriazone	Cefixime	Carbenicillin	Polymyxin B	Rifampicin	Gatifloxacin	Levofloxacin	Netilmicin	Nitrofurantoin	Pefloxacin	Piperacillin	Trimethoprim	Tobramycin	Neomycin	Sulfadiazine	Sulfamethoxypyrimidine	Florfenicol	Nitrofurantoin	Oxolinic acid	compound sulphonamides
5	Morshdy et al	2023	17	Fish and shrimp	Egypt	C	DD		2								2
7	Thongkao et al.	2022	10	RTE Sushi	Thailand	C	DD	2	1												0
10	Halder et al	2022	54	env. Water	India	C	DD			32		32	15			15
13	Morshdy et al	2022	14	Fish	Egypt	C	DD
17	Elgendy et al	2022	12	Fish	Egypt	C	DD																				0
19	Adesiyan et al	2021	14	env. Water	Nigria	C	DD								12
20	Alvarez-Contreras et al.	2021	66	seafood (Oyster,Clam,Mussel,Fish,Shrimp)	Mexico	C	MD			9			17					10		2								4
21	Gxalo et al.	2021	40	env. Water	South Africa	C	DD																					39
23	Beshiru et al.	2020	10	rte shrimps	Nigria	C	DD							0								6	1
24	Lin et al.	2020	11	Fish	China	C	MD																	2	11	11
28	Aftabuddin et al.	2013	10	Crab	Bangladesh	NS	DD							4										5
29	Raissy et al.	2012	7	seafood (fish, shrimp, lobster and crab)	Malaysia	C	DD
30	Banerjee et al	2012	12	Shrimp		C	DD												1										0	1
32	Raissy et al.	2012	6	Seafood (lobster, crab)	Iran	C	DD
33	Helena-Rebouças et al.	2011	14	env. Water	Brazil	C	DD	1
34	Adeley et al.	2011	16	Safood (shrimps, crabs and cuttle fish)	Nigria	C	DD				2								16
40	Chowdhury et al.	1989	58	Env. Water	Japan	NS	DD
41	Chowdhury et al.	1986	25	Env	Bangladesh		DD
41	Chowdhury et al.	1986	19	Clinical	Bangladesh		DD
42	Chowdhury et al.	1986	8	Prawn	Bangladesh		DD
